# Supplementary material for: Dual Targeting of EGFR with PLK1 Exerts Therapeutic Synergism in Taxane-Resistant Lung Adenocarcinoma by Suppressing ABC Transporters
Source: Cancers (Basel). 2021 Sep 1;13(17):4413. doi: 10.3390/cancers13174413 (PMC8430738; doi:10.3390/cancers13174413)
Supplement: Supplementary file 1 [file cancers-13-04413-s001.zip]

Archive with 1 entries (1 files):
- cancers-1279215-SI.pdf
